# Supplementary material for: Embryonic thermal manipulation impacts the postnatal transcriptome response of heat-challenged Japanese quails
Source: BMC Genomics. 2021 Jun 30;22:488. doi: 10.1186/s12864-021-07832-7 (PMC8243606; doi:10.1186/s12864-021-07832-7)
Supplement: Supplementary file 8 — Additional file 8. [file 12864_2021_7832_MOESM8_ESM.xlsx]

## Sheet: Table 1
Additional file 8: List of the primers used in the study. Gene symbol, complete gene name, Forward (F) and Reverse (R) primer sequence, NCBI accession numbers and amplicon sizes (in base pair) are shown.
Gene Symbol	Gene Name	Primer (5'-3')	Acession number	Amplicon Size (bp)
ACTB	Actin beta	F: TGACCGCGGTACAAACACAG	XM_015876619.1	167
		R: CATACCAACCATCACACCCTGA
ATF3	activating transcription factor 3	F: AAACAGAGTTTTCTCCTGAAGAGG	XM_015857350.1	253
		R: GTCCTTCCATTTTGTGCCCG
BAG3	BCL2 associated athanogene 3	F: GGGGCATCAAGTCGTGAGAG	XM_015867408.1	195
		R: AGTTTCAGGCGGTGGGATTG
CD320	CD320 molecule	F : GTAGCTGTGGGTGGTATCGC	XM_015886582.2	147
		R : CACAGCAAAAGATCCCTCTCAG
CD93	CD93 molecule	F : GTGGCGTTCTTGGAAGTCCT	XM_015856671.1	230
		R : AGCAAACCAAGCAACCCTGA
COL6A1	collagen type VI alpha 1	F: GCGTGTGAAGTTTGAGCCTG	XM_015867694.1	235
		R: GACGATGGCCACGTTATTGC
GAPDH	Glyceraldehyde-3-Phosphate Dehydrogenase	F: TCTCTGTTGTTGACCTGACCTG	XM_015873412.1	154
		R: ATGGCTGTCACCATTGAAGTC
HSPA2	heat shock protein family A (Hsp70) member 2	F: GCTCGATAAGGGCCAGATCC	NM_001323198.1	251
		R: CTCCACCAGCTGTCTCGATG
HSPA5	heat shock protein family A (Hsp70) member 5	F : CTGCCCTTCAAGGTTGTTGA	NM_001323199.1	249
		R : GCGCATCACGTTCAATCCAG
MMP2	matrix metallopeptidase 2	F: ACCCAGATGTGGCCAATTAC	XM_015873862.1	192
		R: CTGCCTCTCCATCGTTTATTC
NDUFB2	NADH:ubiquinone oxidoreductase subunit B2	F : TGTGGAGCGAGATACTGAGC	XM_015866869.2	197
		R : CCTCCTTAGTTCCACACACCTTC
NDUFB7	NADH:ubiquinone oxidoreductase subunit B7	F : CTATGGGCGCTCACTTGGC	XM_015851258.2	188
		R : GTGGTGGGCGCAATAATCG
NUDT1	nudix hydrolase 1	F : GGGCAAGAAGAAGAGCGGAT	XM_015876866.1	114
		R : CATCTTCTGCAGGGTGTCCA
NR4A3	nuclear receptor subfamily 4 group A member 3	F : TGAAAGAAGTTGTCCGCACG	XM_015855093.2	206
		R : AGCAGCCTGATCAGTGGAAC
OS9	endoplasmic reticulum lectin	F : GACATCCTCTTCCTCGGCCA	XM_015886932.2	172
		R : CCTCACACACAAACCGCACTT
PER3	period circadian regulator 3	F : AAAGTCCGAACAAGCCCTCT	XM_015882507.1	167
		R : CCACTGCTACCAAGGCTACC
PGK1	Phosphoglycerate Kinase 1	F: CAAGCTCACCCTGGACAAGT	XM_015860450.1	119
		R: GGACGGCTGCCTTGATTCTT
RPS7	Ribosomal protein S7	F: TGTGGTGTTCATTGCTCAGAGA	XM_015859359.1	179
		R: TGCCATCCAGTTTTACGCGG
RPS8	Ribosomal protein S8	F: GCTGACACCTGAGGAAGAAGA	XM_015870342.1	196
		R: CTTGCCTTCCAACACGTAGC
SDHA	Succinate dehydrogenase complex, subunit A	F: TACGGGAAGGAAGGGGTTGT	XM_015854268.1	167
		R: CACAGTAGGCAGAACGGGAA
SIK1	salt inducible kinase 1	F : ACCTTGATATATGGAGCCTTGGT	XM_015883637.1	188
		R : TCGCTTTGTTGGGTCTACGA
SLC2A3	solute carrier family 2, facilitated glucose transporter member 3	F : AGAGAAGATCATCCGGGGCT	XM_015871938.1	154
		R : GACGAAAAGGCCGACTGAGA
SLC13A5	solute carrier family 13 member 5	F : ACTCCAGTGCAGGTCATAAGC	XM_015881211.2	117
		R : AGCAGCATAGCACACACACA
TBP	TATA box binding protein	F: CCGGAATCATGGATCAGAAC	XM_015857924.1	85
		R: GGAATTCCAGGAGTCATTGC
TUT1	uncharacterized LOC107307480	F : GCAATGCATCGTCATGGAGT	XM_032441831.1	156
		R : GGGAAGTGGGTCTTGAAGGG
YWHAZ	tyrosine 3-monooxygenase/tryptophan 5-monooxygenase activation protein zeta	F: CGAACAAAAGACGGAAGGCG	XM_015856086.1	154
		R: AACTTTGCTTTCTGCTTGCGA
